# Supplementary material for: Influence of FOSL1 Inhibition on Vascular Calcification and ROS Generation through Ferroptosis via P53-SLC7A11 Axis
Source: Biomedicines. 2023 Feb 20;11(2):635. doi: 10.3390/biomedicines11020635 (PMC9953509; doi:10.3390/biomedicines11020635)
Supplement: Supplementary file 1 [file biomedicines-11-00635-s001.zip]

Archive with 1 entries (1 files):
- biomedicines-2191413-supplementary materials.pdf
